# Supplementary material for: Water-Soluble Formulations of Curcumin and Eugenol Produced by Spray Drying
Source: Pharmaceuticals (Basel). 2025 Jun 23;18(7):944. doi: 10.3390/ph18070944 (PMC12300477; doi:10.3390/ph18070944)
Supplement: Supplementary file 1 [file pharmaceuticals-18-00944-s001.zip]

Archive with 1 entries (1 files):
- pharmaceuticals-3687602-supplementary.pdf
